# Supplementary material for: Epidural Injection of Harpagoside for the Recovery of Rats with Lumbar Spinal Stenosis
Source: Cells. 2023 Sep 15;12(18):2281. doi: 10.3390/cells12182281 (PMC10526993; doi:10.3390/cells12182281)
Supplement: Supplementary file 1 [file cells-12-02281-s001.zip]

Archive with 2 entries (2 files):
- cells-2574575-supplementary.mp4
- cells-2574575-supplementary.pdf
